# Supplementary material for: Root phenotypic detection of different vigorous maize seeds based on Progressive Corrosion Joining algorithm of image
Source: Plant Methods. 2019 Nov 18;15:137. doi: 10.1186/s13007-019-0518-5 (PMC6859636; doi:10.1186/s13007-019-0518-5)
Supplement: Supplementary file 2 — Additional file 2. The key codes of the Progressive Corrosion algorithm. [file 13007_2019_518_MOESM2_ESM.cpp]

#include<opencv2\opencv.hpp>

using namespace std;
using namespace cv;

int x_offset[8] = { 1,1,1,0,-1,-1,-1,0 };
int y_offset[8] = { 1,0,-1,-1,-1,0,1,1 };
#define NEGHTBOR 8

// Average differentiation
double getDerFun(Mat A, vector<Point> points)
{
	double sum = 0;
	for (int i = 0; i < points.size(); i++)
	{
		sum += A.at<double>(1, 0) + 2 * A.at<double>(2, 0)*points[i].x + 3 * A.at<double>(3, 0)*pow(points[i].x, 2) + 4 * A.at<double>(4, 0)*pow(points[i].x, 3) + 5 * A.at<double>(5, 0)*pow(points[i].x, 4);//5次函数的导数
	}
	return sum / points.size();
}

// Determine whether the point is an endpoint 
int findNeghtborPoint(bool *mark)
{
	int count = 0;
	for (int i = 1; i < NEGHTBOR; i += 2)
	{
		if (mark[i])
		{
			if (mark[(i + 1) % NEGHTBOR])
			{
				mark[(i + 1) % NEGHTBOR] = false;
			}
			if (mark[(i + NEGHTBOR - 1) % NEGHTBOR])
			{
				mark[(i + NEGHTBOR - 1) % NEGHTBOR] = false;
			}
			count++;
		}
	}
	for (int i = 0; i < NEGHTBOR; i += 2)
	{
		if (mark[i])
		{
			count++;
		}
	}
	return count;
}

// Get all endpoints
void getAllEndPoints(Mat thin, vector<Point> &points)
{
	for (int i = 0; i < thin.rows; i++)
	{
		for (int j = 0; j < thin.cols; j++)
		{
			if (thin.at<uchar>(i, j))
			{
				bool mark[NEGHTBOR] = { false };
				for (int k = 0; k < NEGHTBOR; k++)
				{
					int x = x_offset[k] + j;
					int y = y_offset[k] + i;
					if (x > thin.cols - 1) continue;
					if (x < 0)       continue;
					if (y > thin.rows - 1) continue;
					if (y < 0)       continue;
					if (thin.at<uchar>(y, x))
					{
						mark[k] = true;
					}
				}


				if (findNeghtborPoint(mark) == 1)
					points.push_back(Point(j, i));
			}
		}
	}
}

// Progressive Corrosion
vector<vector<Point>> split_point(Mat thin, int thresh)
{
	vector<Point> p_t;
	getAllEndPoints(thin, p_t);

	Mat a = Mat(thin.size(), CV_8UC1, Scalar(0));
	for (int i = 0; i < p_t.size(); i++)
	{
		for (int j = 0; j < p_t.size(); j++)
		{
			a.at<uchar>(p_t[i]) = 255;
		}
		
	}
	imshow("point", a);

	queue<Point> que;
	vector<int> sign_num(1);
	Mat outPoint_mat = Mat(thin.size(), CV_32S, Scalar(0));
	for (int i = 0; i < p_t.size(); i++)
	{
		sign_num.push_back(sign_num.size());
		outPoint_mat.at<int>(p_t[i]) = sign_num.size() - 1;
		que.push(p_t[i]);
	}
	
	while (!que.empty())
	{
		Point p = que.front();
		que.pop();
		thin.at<uchar>(p) = 0;
		bool mark[NEGHTBOR] = { false };
		for (int i = 0; i < NEGHTBOR; i++)
		{
			
			Point q;
			q.x = p.x + x_offset[i];
			q.y = p.y + y_offset[i];
			if (q.x > thin.cols - 1) continue;
			if (q.x < 0)       continue;
			if (q.y > thin.rows - 1) continue;
			if (q.y < 0)       continue;
			if (thin.at<uchar>(q))
			{
				if (outPoint_mat.at<int>(q))
				{
					sign_num[outPoint_mat.at<int>(q)] = sign_num[outPoint_mat.at<int>(p)];
				}
				else
				{
					mark[i] = true;
				}
			}
		}
		vector<Point> point_temp;
		for (int i = 1; i < NEGHTBOR; i += 2)
		{
			if (mark[i])
			{
				if (mark[(i + 1) % 8])
				{
					mark[(i + 1) % 8] = false;
				}
				if (mark[(i + 7) % 8])
				{
					mark[(i + 7) % 8] = false;
				}
				point_temp.push_back(Point(p.x + x_offset[i], p.y + y_offset[i]));
			}
		}
		for (int i = 0; i < NEGHTBOR; i += 2)
		{
			if (mark[i])
			{
				point_temp.push_back(Point(p.x + x_offset[i], p.y + y_offset[i]));
			}
		}
		if (point_temp.size() == 1)
		{
			outPoint_mat.at<int>(point_temp[0]) = outPoint_mat.at<int>(p);

			que.push(point_temp[0]);
		}
		else
		{
			for (int i = 0; i < point_temp.size(); i++)
			{
				sign_num.push_back(sign_num.size());
				outPoint_mat.at<int>(point_temp[i]) = sign_num.size() - 1;
				que.push(point_temp[i]);
			}
		}
	}

	vector<vector<Point>> outPoint(sign_num.size());
	for (int i = 0; i < outPoint_mat.rows; i++)
		for (int j = 0; j < outPoint_mat.cols; j++)
		{
			if (outPoint_mat.at<int>(i, j))
			{
				outPoint[sign_num[outPoint_mat.at<int>(i, j)]].push_back(Point(j, i));
			}
		}
	for (int i = 0; i < outPoint.size(); i++)
	{
		if (outPoint[i].size() < thresh)
		{
			outPoint.erase(outPoint.begin() + i--);
		}
	}
	return outPoint;
}

// get endpoint
void getEndPoint(vector<Point> edge, Size size, vector<Point> &points)
{
	Mat points_mat(size, CV_8UC1, Scalar(0));//画出该边的图像 加速查找
	for (int i = 0; i < edge.size(); i++)
	{
		points_mat.at<uchar>(edge[i]) = 255;
	}
	for (int i = 0; i < edge.size(); i++)//遍历各个点
	{
		bool mark[NEGHTBOR] = { false };
		for (int k = 0; k < NEGHTBOR; k++)
		{
			int x = x_offset[k] + edge[i].x;
			int y = y_offset[k] + edge[i].y;
			if (x > size.width - 1) continue;
			if (x < 0)       continue;
			if (y > size.height - 1) continue;
			if (y < 0)       continue;
			if (points_mat.at<uchar>(y, x))
			{
				mark[k] = true;
			}
		}

		if (findNeghtborPoint(mark) == 1)
			points.push_back(edge[i]);
	}
}
